# Supplementary material for: Suppression of CCT3 Inhibits Tumor Progression by Impairing ATP Production and Cytoplasmic Translation in Lung Adenocarcinoma
Source: Int J Mol Sci. 2022 Apr 2;23(7):3983. doi: 10.3390/ijms23073983 (PMC9000022; doi:10.3390/ijms23073983)
Supplement: Supplementary file 1 [file ijms-23-03983-s001.zip]

Archive with 6 entries (6 files):
- Supplementary figures.pdf
- Supplementary Table S1.xlsx
- Supplementary Table S2.xlsx
- Supplementary Table S3.xlsx
- Supplementary Table S4.xlsx
- Supplementary Table S5.xlsx
