# Supplementary material for: Suppression of CCT3 Inhibits Tumor Progression by Impairing ATP Production and Cytoplasmic Translation in Lung Adenocarcinoma
Source: Int J Mol Sci. 2022 Apr 2;23(7):3983. doi: 10.3390/ijms23073983 (PMC9000022; doi:10.3390/ijms23073983)
Supplement: Supplementary file 1 [file ijms-23-03983-s001.zip › Supplementary Table S1.xlsx]

## Sheet: Sheet1
Supplementary Table S1 The heat shock protein genes
HSP90AA1
HSP90AB1
HSP90B1
TRAP1
HSP90AA2
AHSA1
CDC37
PTGES3
HSPA4L
HSPA4
HSPA5
HSPA9
HSPA8
HSPA14
HSPA7
HSPA6
HSPA1L
HSPA1A
HSPA1B
HYOU1
HSPH1
HSPA2
BAG1
BAG2
BAG3
BAG4
BAG5
SIL1
STUB1
HSPBP1
STIP1
CCT2
CCT3
CCT4
CCT5
CCT6A
CCT6B
CCT7
HSPE1
HSPD1
TCP1
DNAJC5
DNAJC5B
DNAJC5G
DNAJA4
DNAJA5
DNAJB12
DNAJB13
DNAJB14
DNAJB8
DNAJC11
DNAJC16
DNAJC17
DNAJC18
DNAJC19
DNAJC4
DNAJC6
DNAJC7
DNAJC8
DNAJC14
DNAJB11
DNAJC10
DNAJA1
DNAJC9
DNAJB4
DNAJB7
DNAJB5
DNAJB2
DNAJB1
DNAJC1
DNAJC12
DNAJC15
DNAJB9
DNAJC2
DNAJB6
DNAJC3
DNAJC13
DNAJA3
CRYAA
CRYAB
HSPB8
HSPB1
HSPB2
HSPB3
HSPB7
HSPB6
HSPB9
ODF1
