# Supplementary material for: Suppression of CCT3 Inhibits Tumor Progression by Impairing ATP Production and Cytoplasmic Translation in Lung Adenocarcinoma
Source: Int J Mol Sci. 2022 Apr 2;23(7):3983. doi: 10.3390/ijms23073983 (PMC9000022; doi:10.3390/ijms23073983)
Supplement: Supplementary file 1 [file ijms-23-03983-s001.zip › Supplementary Table S2.xlsx]

## Sheet: Overlape in H1299 and A549
Supplementary Table S2 The up-regulated and down-regulated proteins overlapped in CCT3-deficient H1299 and A549 cells
NO.	Upregulated proteins			NO.	Downregulated proteins
1	MIA3			1	CCT3
2	SAMM50			2	CCT6A
3	MANF			3	MLLT11
4	TPP1			4	METAP2
5	OCIAD1			5	TCP1
6	ALG5			6	CCT7
7	RBM33			7	HAT1
8	ATF1			8	PM20D2
9	RSL24D1			9	CCT5
10	NDUFB4			10	RFK
11	ECI2			11	SKA2
12	TST			12	CCT8
13	CHD2			13	NOB1
14	SMARCC2			14	FN3KRP
15	ACSL3			15	SKA3
16	PLGRKT			16	TUBB6
17	PDIA5			17	WDR55
18	PDIA3			18	GCLM
19	TOP1			19	STRAP
20	ZNF593			20	UAP1
21	PDHA1			21	MSTO1
22	HSPA5			22	TUBB
23	LAMTOR2			23	PLK1
24	SCFD1			24	NCK1
25	CHCHD6			25	PDCL3
26	CAMK2D			26	EIF3G
27	SFXN1			27	DDX1
28	TRA2A			28	RPE
29	PHF5A			29	KIAA1143
30	GADD45GIP1			30	C12orf29
31	YTHDC1			31	ATG16L1
32	ABCC4			32	UNC45A
33	CLGN			33	WDR1
34	FKBP8			34	BZW1
35	RHBDD2			35	PABPC4
36	ACAD10			36	ETF1
37	OSTM1			37	ARF3
38	ERP44			38	MARCKSL1
39	TASOR			39	SRM
40	ERLIN2			40	CCT2
41	PPTC7			41	LDHA
42	SLC30A9			42	ARMC6
43	DCAKD			43	SEC31A
44	HMGA2			44	PRMT5
45	CBR4			45	WDR48
46	RBM7			46	MOB4
47	KTN1			47	NAP1L1
48	CMC1			48	CCT4
49	THOC2			49	FKBP4
50	TOR1AIP2			50	EIF3B
51	NIPSNAP2			51	EIF4A1
52	STX17			52	SORBS3
53	HMGN4			53	UBE2K
54	ETFB			54	PABPC1
55	COA1			55	KIFBP
56	RNMT			56	MAP7D1
57	TMEM245			57	RPS27
58	GNS			58	CEP55
59	SRSF6			59	AHSA1
60	ISOC2			60	UBE2V1
61	CIRBP			61	TXN
62	MTCH2			62	PMM2
63	TOR2A			63	ABCF1
64	ADAM9			64	FN3K
65	SNRPG			65	FIBP
66	MYDGF			66	MOB1B
67	F5			67	PAAF1
68	CMC2			68	EEF2
69	NDUFB10			69	SSNA1
70	TIMP1			70	RTCB
71	FDFT1
72	KIAA0319L
73	NDUFA2
74	DNAJC10
75	COL18A1
76	NDUFA7
77	ASPH
78	RMDN1
79	HSDL2
80	BCLAF3
81	SURF6
82	ITGB5
83	PHF21A
84	SFXN3
85	PLAU
86	RSF1
87	COX6C
88	CD59
89	NDUFS5
90	DECR1
91	FYTTD1
92	CCDC127
93	BPHL
94	MACROD1
95	SDC4
96	NUCKS1
97	UBXN4
