# Supplementary material for: Suppression of CCT3 Inhibits Tumor Progression by Impairing ATP Production and Cytoplasmic Translation in Lung Adenocarcinoma
Source: Int J Mol Sci. 2022 Apr 2;23(7):3983. doi: 10.3390/ijms23073983 (PMC9000022; doi:10.3390/ijms23073983)
Supplement: Supplementary file 1 [file ijms-23-03983-s001.zip › Supplementary Table S3.xlsx]

## Sheet:  Cytoplasmic translation
Supplementary Table S3 The cytoplasmic translation pathway related proteins
	H1299 Cytoplasmic translation				A549 Cytoplasmic translation
Gene ID	Gene Symbol	FC(siCCT3/siCtrl)		Gene ID	Gene Symbol	FC(siCCT3/siCtrl)
16	'AARS1'	0.834272		16	'AARS1'	0.668657
7555	'CNBP'	0.918953		7555	'CNBP'	0.725626
80315	'CPEB4'	0.887878		8562	'DENR'	0.804493
1801	'DPH1'	0.934492		1801	'DPH1'	0.728228
1802	'DPH2'	0.924051		1802	'DPH2'	0.706892
51611	'DPH5'	0.902306		51611	'DPH5'	0.898384
89978	'DPH6'	0.926466		4733	'DRG1'	0.873055
1819	'DRG2'	0.889318		1819	'DRG2'	0.678272
1938	'EEF2'	0.823529		1938	'EEF2'	0.675856
1939	'EIF2D'	0.926466		1939	'EIF2D'	0.798413
8894	'EIF2S2'	0.837296		8894	'EIF2S2'	0.862137
1968	'EIF2S3'	0.858545		1968	'EIF2S3'	0.850796
8662	'EIF3B'	0.804581		8661	'EIF3A'	0.74186
728689	'EIF3CL'	0.906846		8662	'EIF3B'	0.72183
8664	'EIF3D'	0.93754		8663	'EIF3C'	0.753343
3646	'EIF3E'	0.883067		8664	'EIF3D'	0.834915
8665	'EIF3F'	0.874885		3646	'EIF3E'	0.812573
8666	'EIF3G'	0.733955		8666	'EIF3G'	0.711171
8667	'EIF3H'	0.884462		8667	'EIF3H'	0.787922
8668	'EIF3I'	0.823919		8668	'EIF3I'	0.882488
27335	'EIF3K'	0.939239		27335	'EIF3K'	0.772624
51386	'EIF3L'	0.891896		10480	'EIF3M'	0.877832
10480	'EIF3M'	0.893775		1973	'EIF4A1'	0.736062
1973	'EIF4A1'	0.804726		1974	'EIF4A2'	0.834272
1981	'EIF4G1'	0.884462		1978	'EIF4EBP1'	0.681365
1983	'EIF5'	0.868349		1981	'EIF4G1'	0.834371
2107	'ETF1'	0.779136		1983	'EIF5'	0.82081
24140	'FTSJ1'	0.937859		2107	'ETF1'	0.780006
2935	'GSPT1'	0.915539		24140	'FTSJ1'	0.789994
51182	'HSPA14'	0.946015		2935	'GSPT1'	0.81733
28985	'MCTS1'	0.938939		28985	'MCTS1'	0.847859
56339	'METTL3'	0.769535		2475	'MTOR'	0.889901
4690	'NCK1'	0.723158		4690	'NCK1'	0.506823
4736	'RPL10A'	0.887604		5936	'RBM4'	0.844086
23521	'RPL13A'	0.897516		4736	'RPL10A'	0.812573
6138	'RPL15'	0.912143		23521	'RPL13A'	0.89736
6139	'RPL17'	0.843834		6138	'RPL15'	0.864726
6142	'RPL18A'	0.846902		6142	'RPL18A'	0.829787
6143	'RPL19'	0.91748		200916	'RPL22L1'	0.649132
6146	'RPL22'	0.918374		51121	'RPL26L1'	0.895782
6152	'RPL24'	0.914492		6165	'RPL35A'	0.856346
6159	'RPL29'	0.911101		6128	'RPL6'	0.833333
6165	'RPL35A'	0.874618		6133	'RPL9'	0.886476
25873	'RPL36'	0.899533		6175	'RPLP0'	0.787042
6173	'RPL36A'	0.910944		6176	'RPLP1'	0.820329
6169	'RPL38'	0.888032		6227	'RPS21'	0.888306
6175	'RPLP0'	0.929479		6228	'RPS23'	0.888306
6231	'RPS26'	0.90465		51389	'RWDD1'	0.873779
51389	'RWDD1'	0.841682		51372	'TMA7'	0.76632
51372	'TMA7'	0.872104		85451	'UNK'	0.686841
51441	'YTHDF2'	0.94293		8531	'YBX3'	0.786674
55854	'ZC3H15'	0.904621		51441	'YTHDF2'	0.766676
