# Supplementary material for: Suppression of CCT3 Inhibits Tumor Progression by Impairing ATP Production and Cytoplasmic Translation in Lung Adenocarcinoma
Source: Int J Mol Sci. 2022 Apr 2;23(7):3983. doi: 10.3390/ijms23073983 (PMC9000022; doi:10.3390/ijms23073983)
Supplement: Supplementary file 1 [file ijms-23-03983-s001.zip › Supplementary Table S4.xlsx]

## Sheet: TranslationInitiationFact
Supplementary Table S4 The translation initiation factor activity pathway related proteins
Gene ID	Gene Symbol	H1299 FC(siCCT3/siCtrl)	A549 FC(siCCT3/siCtrl)
8666	'EIF3G'	0.733955	0.711171
3692	'EIF6'	0.756281	N/A
8662	'EIF3B'	0.804581	0.72183
1973	'EIF4A1'	0.804726	0.736062
10209	'EIF1'	0.817091	N/A
8668	'EIF3I'	0.823919	0.882488
8894	'EIF2S2'	0.837296	0.862137
83939	'EIF2A'	0.843535	0.857617
1967	'EIF2B1'	0.856648	0.756493
1968	'EIF2S3'	0.858545	0.850796
1983	'EIF5'	0.868349	0.82081
8665	'EIF3F'	0.874885	N/A
3646	'EIF3E'	0.883067	0.812573
1981	'EIF4G1'	0.884462	0.834371
8667	'EIF3H'	0.884462	0.787922
51386	'EIF3L'	0.891896	N/A
84285	'EIF1AD'	0.892758	0.875306
1977	'EIF4E'	0.893189	0.838489
10480	'EIF3M'	0.893775	0.877832
1964	'EIF1AX'	0.902025	0.873207
7458	'EIF4H'	0.903618	0.819021
728689	'EIF3CL'	0.906846	N/A
1982	'EIF4G2'	0.911986	0.866535
8892	'EIF2B2'	0.918059	0.612361
9669	'EIF5B'	0.918821	N/A
1939	'EIF2D'	0.926466	0.798413
8664	'EIF3D'	0.93754	0.834915
28985	'MCTS1'	0.938939	0.847859
27335	'EIF3K'	0.939239	0.772624
1965	'EIF2S1'	0.942147	0.888306
54505	'DHX29'	0.94293	N/A
10289	'EIF1B'	0.950209	N/A
8669	'EIF3J'	0.95662	N/A
9470	'EIF4E2'	0.95662	N/A
1974	'EIF4A2'	N/A	0.834272
1975	'EIF4B'	N/A	0.850946
8562	'DENR'	N/A	0.804493
8661	'EIF3A'	N/A	0.74186
8663	'EIF3C'	N/A	0.753343
8672	'EIF4G3'	N/A	0.866383
8891	'EIF2B3'	N/A	0.887022
8893	'EIF2B5'	N/A	0.85257
