# Supplementary material for: Suppression of CCT3 Inhibits Tumor Progression by Impairing ATP Production and Cytoplasmic Translation in Lung Adenocarcinoma
Source: Int J Mol Sci. 2022 Apr 2;23(7):3983. doi: 10.3390/ijms23073983 (PMC9000022; doi:10.3390/ijms23073983)
Supplement: Supplementary file 1 [file ijms-23-03983-s001.zip › Supplementary Table S5.xlsx]

## Sheet: Sheet1
Supplementary Table S5 Antibodies, primers, sequences of siRNAs and shRNAs
Antibodies	Producer	Catalog Number	Dilution
CCT3	proteintech	10571-1-AP	1:2000 (WB); 1:200 (IHC)
CCT3	proteintech	60264-1-Ig	1:200
EIF3G	abcam	ab192601	1:2000
EIF3G	Bethyl	A301-757A	5 μg/mg lysate (IP)
puromycin	merck millipore	MABE343	1:10000
GAPDH	Cell Signaling Technology	#97166	1:2000
HRP-linked anti-mouse IgG	Cell Signaling Technology	#7076	1:2000
HRP-linked anti-rabbit IgG	Cell Signaling Technology	#7074	1:2000
Ki67	Cell Signaling Technology	#9027	1:200
TRITC-linked anti-rabbit IgG	ZSGB-BIO	ZF-0316	1:200
FITC-linked anti-mouse IgG	ZSGB-BIO	ZF-0312	1:200
TCP1	proteintech	10320-1-AP	1:1000
CCT2	proteintech	24896-1-AP	1:1000
CCT4	proteintech	21524-1-AP	1:1000
CCT5	proteintech	11603-1-AP	1:1000
CCT6A	proteintech	19793-1-AP	1:1000
CCT7	proteintech	15994-1-AP	1:1000
CCT8	proteintech	12263-1-AP	1:1000
TUBA4A	abcam	ab177479	1:1000
TUBA1C	abcam	ab222849	1:1000
TUBB6	proteintech	66362-1-Ig	1:1000
qPCR primers	Sequence ( 5'-3')
GAPDH	GGAGCGAGATCCCTCCAAAAT
	GGCTGTTGTCATACTTCTCATGG
CCT3	AAGTCCATGATCGAAATTAGCCG
	TGCTCAGCTACAGACAGCATT
CCT5	ACCGCAAGTCCCGTCTTATG
	CCCATTTGGTCCAAGTGATGTT
CCT6A	TGACGACCTAAGTCCTGACTG
	ACAGAACGAGGGTTGTTACATTT
DNAJB4	GCAGGAGGTACTGATGGACAA
	ACCACCCATTCGTCTTCCAAA
HSPB7	AAGGCCCTGAGCATGTTTTCC
	ACTTGTGAGCGAAGGTGTTCA
HSPD1	ATGCTTCGGTTACCCACAGTC
	AGCCCGAGTGAGATGAGGAG
EIF3G	GGAGGACGACAAATGTGTCAC
	AGGTGCGGACAATCTTGAACT
siRNAs	Sense（5'-3'）
siRNA Control (siCtrl)	TTCTCCGAACGTGTCACGU
siCCT3-1	GACATCGTTTCAGGCCACAAA
siCCT3-2	CCATGACTGGTGTGGAACAAT
siEIF3G-C2	CGATGTCTCTATGACGTTCAT
siEIF3G-C3	GAGTACAAGATAGATGAGGAT
siEIF3G-C4	GAACAAACTCAAGGGCCAGAA
siEIF3G-C5	GAGGTCATCAACGGAAACATA
shRNAs used in the inducible knockdwon system	Sense（5'-3'）
shRNA Control (shCtrl)	CCGGCAACAAGATGAAGAGCACCAACTCGAGTTGGTGCTCTTCATCTTGTTGTTTTT
shCCT3-1	CCGGGACATCGTTTCAGGCCACAAACTCGAGTTTGTGGCCTGAAACGATGTCTTTTT
shCCT3-2	CCGGCCATGACTGGTGTGGAACAATCTCGAGATTGTTCCACACCAGTCATGGTTTTT
